# Supplementary material for: Genome-Wide Identification and Functional Divergence of the Chloride Channel (CLC) Gene Family in Autotetraploid Alfalfa (Medicago sativa L.)
Source: Int J Mol Sci. 2025 Nov 26;26(23):11442. doi: 10.3390/ijms262311442 (PMC12692330; doi:10.3390/ijms262311442)
Supplement: Supplementary file 1 [file ijms-26-11442-s001.zip]

Archive with 17 entries (14 files):
- ijms-3986418-supplementary/
- ijms-3986418-supplementary/Supplementary Tables/
- ijms-3986418-supplementary/Supplementary Tables/Table S1.Chromosome location and ORF length information of MsCLCs gene family.xlsx
- ijms-3986418-supplementary/Supplementary Tables/Table S2.Physicochemical property characterization of the CLC gene family identified in Medicago sativa..xlsx
- ijms-3986418-supplementary/Supplementary Tables/Table S3.Physicochemical property characterization of the CLC gene family identified in Medicago sativa.xlsx
- ijms-3986418-supplementary/Supplementary Tables/Table S4.CLC information for other species.xlsx
- ijms-3986418-supplementary/Supplementary Tables/Table S5.Detailed information on the Ka, Ks, and KaKs ratio in Medicago sativa.xlsx
- ijms-3986418-supplementary/Supplementary Tables/Table S6.Collinearity gene pairs of CLC family genes between Medicago sativa and other six species.xlsx
- ijms-3986418-supplementary/Supplementary Tables/Table S7. Three conserved regions of MdCLCs.xlsx
- ijms-3986418-supplementary/Supplementary Tables/Table S8.primer list.xlsx
- ijms-3986418-supplementary/Supplementry Figures/
- ijms-3986418-supplementary/Supplementry Figures/Figure S1.Transmembrane domains of MsCLCs.pdf
- ijms-3986418-supplementary/Supplementry Figures/Figure S2.This is the prediction of the secondary structure of alfalfa MsCLCs.pdf
- ijms-3986418-supplementary/Supplementry Figures/Figure S3.Multiple sequence alignment of the MsCLCs family amino acid sequences.pdf
- ijms-3986418-supplementary/Supplementry Figures/Figure S4.The motif symbol of MsCLCs shares a sequence with the motif.pdf
- ijms-3986418-supplementary/Supplementry Figures/Figure S5.Analysis of cis-acting elements of promoters of MsCLCs genes.pdf
- ijms-3986418-supplementary/Supplementry Figures/Figure S6.Expression of MsCLC gene under salt stress.pdf
