# Supplementary material for: Genome-Wide Identification and Functional Divergence of the Chloride Channel (CLC) Gene Family in Autotetraploid Alfalfa (Medicago sativa L.)
Source: Int J Mol Sci. 2025 Nov 26;26(23):11442. doi: 10.3390/ijms262311442 (PMC12692330; doi:10.3390/ijms262311442)
Supplement: Supplementary file 1 [file ijms-26-11442-s001.zip › ijms-3986418-supplementary/Supplementary Tables/Table S1.Chromosome location and ORF length information of MsCLCs gene family.xlsx]

## Sheet: Sheet1
Table S1.Chromosome location and ORF length information of MsCLCs gene family
Gene number	Gene name	Genomic location	Open reading box length (bp)
MsCLC1	MS.gene00580.t1	chr2.1:76174222:76179188:-	2301
MsCLC2	MS.gene047240.t1	chr2.2:73902247:73907365:-	2301
MsCLC3	MS.gene002007.t1	chr2.3:76215098:76220262:-	2301
MsCLC4	MS.gene072099.t1	chr2.4:76589995:76595117:-	2301
MsCLC5	MS.gene56269.t1	chr3.1:4927815:4935420:-	2280
MsCLC6	MS.gene009472.t1	chr3.2:3745080:3755168:+	2277
MsCLC7	MS.gene63524.t1	chr3.3:4775980:4783514:-	2289
MsCLC8	MS.gene51637.t1	chr3.4:4538782:4546109:-	2274
MsCLC9	MS.gene92312.t1	chr5.1:953975:963227:+	2334
MsCLC10	MS.gene001193.t1	chr5.1:80930178:80934580:+	2190
MsCLC11	MS.gene65385.t1	chr5.2:83958265:83970391:+	3309
MsCLC12	MS.gene024889.t1	chr5.3:1289561:1298236:+	1971
MsCLC13	MS.gene75806.t1	chr5.3:80561259:80565645:+	2175
MsCLC14	MS.gene000135.t1	chr5.4:1834738:1844113:+	2334
MsCLC15	MS.gene074503.t1	chr5.4:78509586:78513970:+	2184
MsCLC16	MS.gene074085.t1	chr6.1:7191767:7196760:-	2301
MsCLC17	MS.gene64059.t1	chr6.1:61814408:61818906:-	2391
MsCLC18	MS.gene83262.t1	chr6.1:61917060:61921551:-	2385
MsCLC19	MS.gene55510.t1	chr6.2:17102871:17108284:-	2229
MsCLC20	MS.gene93635.t1	chr6.2:70797038:70811489:-	4311
MsCLC21	MS.gene47151.t1	chr6.3:16934639:16939659:-	2271
MsCLC22	MS.gene042799.t1	chr6.3:65232711:65237203:-	2385
MsCLC23	MS.gene74439.t1	chr6.4:237740:243144:-	2301
MsCLC24	MS.gene062649.t1	chr6.4:46334221:46338759:-	2385
MsCLC25	MS.gene79182.t1	chr7.2:68769814:68775117:-	2334
MsCLC26	MS.gene62509.t1	chr7.3:70432850:70437538:-	2103
MsCLC27	MS.gene040402.t1	chr7.4:71971203:71976055:-	2337
MsCLC28	MS.gene012797.t1	chr8.1:167847:170952:+	2268
MsCLC29	MS.gene95045.t1	chr8.2:174162:177496:+	2328
MsCLC30	MS.gene036703.t1	chr8.2:13097937:13101760:+	2394
MsCLC31	MS.gene042042.t1	chr8.3:119438:122778:+	2328
MsCLC32	MS.gene58021.t1	chr8.3:10858951:10865769:+	1878
MsCLC33	MS.gene43486.t1	chr8.4:166045:169171:+	2268
MsCLC34	MS.gene43496.t1	chr8.4:179776:182902:+	2268
MsCLC35	MS.gene43484.t1	chr8.4:192963:196089:+	2268
