# Supplementary material for: Genome-Wide Identification and Functional Divergence of the Chloride Channel (CLC) Gene Family in Autotetraploid Alfalfa (Medicago sativa L.)
Source: Int J Mol Sci. 2025 Nov 26;26(23):11442. doi: 10.3390/ijms262311442 (PMC12692330; doi:10.3390/ijms262311442)
Supplement: Supplementary file 1 [file ijms-26-11442-s001.zip › ijms-3986418-supplementary/Supplementary Tables/Table S2.Physicochemical property characterization of the CLC gene family identified in Medicago sativa..xlsx]

## Sheet: Sheet1
Table S2.Physicochemical property characterization of the CLC gene family identified in Medicago sativa.
Gene	Gene name	Amino acid number	Molecular weight (kD)	Isoelectric point	Instability	Liposolubility coefficient	Hydrophily
number					coefficient
MsCLC1	MS.gene00580.t1	766	83.7	8.22	34.42	111.5	0.412
MsCLC2	MS.gene047240.t1	766	83.7	8.22	34.42	111.5	0.412
MsCLC3	MS.gene002007.t1	766	83.6	8.35	33.92	112.01	0.418
MsCLC4	MS.gene072099.t1	766	83.7	8.22	34.42	111.5	0.412
MsCLC5	MS.gene56269.t1	759	81.6	5.95	37.71	97.15	-0.006
MsCLC6	MS.gene009472.t1	758	81.4	5.99	37.47	97.41	0.009
MsCLC7	MS.gene63524.t1	762	81.9	6.03	37.55	96.9	-0.009
MsCLC8	MS.gene51637.t1	757	81.3	5.95	38.39	97.54	0.034
MsCLC9	MS.gene92312.t1	777	85.4	8.38	41.82	106.34	0.258
MsCLC10	MS.gene001193.t1	729	77.9	5.72	39.94	106.31	0.291
MsCLC11	MS.gene65385.t1	1102	119.7	6.67	36.33	107.21	0.299
MsCLC12	MS.gene024889.t1	656	71.8	8.8	37.59	105.47	0.325
MsCLC13	MS.gene75806.t1	724	77.3	5.54	39.49	106.91	0.306
MsCLC14	MS.gene000135.t1	777	85.4	8.49	42.07	106.34	0.256
MsCLC15	MS.gene074503.t1	727	77.7	5.54	39.96	106.46	0.306
MsCLC16	MS.gene074085.t1	766	85.1	6.94	30.57	112.05	0.282
MsCLC17	MS.gene64059.t1	796	87	6.05	33.59	106.07	0.326
MsCLC18	MS.gene83262.t1	794	86.8	6.05	33.51	105.97	0.323
MsCLC19	MS.gene55510.t1	742	82.4	6.56	32.8	110.69	0.259
MsCLC20	MS.gene93635.t1	1436	157.9	6.78	33.71	95.75	-0.044
MsCLC21	MS.gene47151.t1	756	84.2	7.52	31.2	114.58	0.31
MsCLC22	MS.gene042799.t1	794	86.8	6.05	33.51	105.97	0.323
MsCLC23	MS.gene74439.t1	766	85.6	6.92	31.25	112.56	0.293
MsCLC24	MS.gene062649.t	794	86.9	6.05	33.72	105.23	0.319
MsCLC25	MS.gene79182.t1	777	86.3	8.32	39.73	111.52	0.303
MsCLC26	MS.gene62509.t1	700	76.9	8.82	34.05	115.16	0.463
MsCLC27	MS.gene040402.t1	778	86.2	8.02	39.92	112.25	0.327
MsCLC28	MS.gene012797.t1	755	82.1	8.05	34.81	108.85	0.398
MsCLC29	MS.gene95045.t1	775	84.5	8.03	34.96	107.55	0.37
MsCLC30	MS.gene036703.t1	797	87.9	9.15	36.58	109.01	0.497
MsCLC31	MS.gene042042.t1	775	84.5	8.03	34.96	107.55	0.37
MsCLC32	MS.gene58021.t1	625	68.4	9.13	33.99	110.93	0.563
MsCLC33	MS.gene43486.t1	755	82.1	8.05	34.81	108.85	0.398
MsCLC34	MS.gene43496.t1	755	82.1	8.05	34.81	108.85	0.398
MsCLC35	MS.gene43484.t1	755	82.1	8.05	34.81	108.85	0.398
