# Supplementary material for: Genome-Wide Identification and Functional Divergence of the Chloride Channel (CLC) Gene Family in Autotetraploid Alfalfa (Medicago sativa L.)
Source: Int J Mol Sci. 2025 Nov 26;26(23):11442. doi: 10.3390/ijms262311442 (PMC12692330; doi:10.3390/ijms262311442)
Supplement: Supplementary file 1 [file ijms-26-11442-s001.zip › ijms-3986418-supplementary/Supplementary Tables/Table S3.Physicochemical property characterization of the CLC gene family identified in Medicago sativa.xlsx]

## Sheet: Sheet1
Table S3.Physicochemical property characterization of the CLC gene family identified in Medicago sativa.
Gene	Gene name	Subcellular localization	Number of transmembrane	Alpha helix	Beta turn	Extended strand	Random coil
MsCLC1	MS.gene00580.t1	Cell membrane	10	48.83	5.61	14.1	31.46
MsCLC2	MS.gene047240.t1	Cell membrane	10	49.09	5.61	13.32	31.98
MsCLC3	MS.gene002007.t1	Cell membrane	10	48.83	5.61	15.01	30.55
MsCLC4	MS.gene072099.t1	Cell membrane	10	48.56	5.61	13.58	32.25
MsCLC5	MS.gene56269.t1	Cell membrane. Mitochondrion	9	47.04	4.08	13.7	35.18
MsCLC6	MS.gene009472.t1	Cell membrane. Mitochondrion	9	47.23	4.75	13.06	34.96
MsCLC7	MS.gene63524.t1	Cell membrane. Mitochondrion	9	45.14	4.46	14.57	35.83
MsCLC8	MS.gene51637.t1	Cell membrane. Mitochondrion	9	46.24	5.28	14	34.48
MsCLC9	MS.gene92312.t1	Cell membrane	7	49.68	5.02	13	32.3
MsCLC10	MS.gene001193.t1	Cell membrane	8	43.07	6.45	17.7	32.78
MsCLC11	MS.gene65385.t1	Cell membrane	19	42.65	7.35	20.15	29.85
MsCLC12	MS.gene024889.t1	Cell membrane	7	50.15	4.42	13.72	31.71
MsCLC13	MS.gene75806.t1	Cell membrane	8	44.34	5.52	16.3	33.84
MsCLC14	MS.gene000135.t1	Cell membrane	7	48.91	4.76	12.87	33.46
MsCLC15	MS.gene074503.t1	Cell membrane	8	44.15	5.64	16.92	33.29
MsCLC16	MS.gene074085.t1	Cell membrane	9	50.65	5.74	13.84	29.77
MsCLC17	MS.gene64059.t1	Cell membrane	9	50.25	5.03	12.81	31.91
MsCLC18	MS.gene83262.t1	Cell membrane	9	50.13	5.04	13.6	31.23
MsCLC19	MS.gene55510.t1	Cell membrane	9	50.81	5.39	13.88	29.92
MsCLC20	MS.gene93635.t1	Chloroplast.	11	38.23	8.77	19.29	33.7
MsCLC21	MS.gene47151.t1	Cell membrane	9	49.6	5.95	15.21	29.23
MsCLC22	MS.gene042799.t1	Cell membrane	9	50.13	5.04	13.6	31.23
MsCLC23	MS.gene74439.t1	Cell membrane	9	51.57	5.48	13.58	29.37
MsCLC24	MS.gene062649.t1	Cell membrane	9	52.14	5.79	12.09	29.97
MsCLC25	MS.gene79182.t1	Cell membrane	8	52.12	5.28	13.51	29.09
MsCLC26	MS.gene62509.t1	Cell membrane	8	50.71	6	14.43	28.86
MsCLC27	MS.gene040402.t1	Cell membrane	8	50.51	4.24	13.24	32.01
MsCLC28	MS.gene012797.t1	Cell membrane	10	45.96	5.96	16.82	31.26
MsCLC29	MS.gene95045.t1	Cell membrane	10	48.13	4.77	15.23	31.87
MsCLC30	MS.gene036703.t1	Cell membrane	12	47.18	5.4	14.81	32.62
MsCLC31	MS.gene042042.t1	Cell membrane	10	48.13	4.77	15.23	31.87
MsCLC32	MS.gene58021.t1	Cell membrane	11	48.88	5.28	16.16	29.79
MsCLC33	MS.gene43486.t1	Cell membrane	10	45.96	5.96	16.82	31.26
MsCLC34	MS.gene43496.t1	Cell membrane	10	45.96	5.96	16.82	31.26
MsCLC35	MS.gene43484.t1	Cell membrane	10	45.96	5.96	16.82	31.26
