# Supplementary material for: Genome-Wide Identification and Functional Divergence of the Chloride Channel (CLC) Gene Family in Autotetraploid Alfalfa (Medicago sativa L.)
Source: Int J Mol Sci. 2025 Nov 26;26(23):11442. doi: 10.3390/ijms262311442 (PMC12692330; doi:10.3390/ijms262311442)
Supplement: Supplementary file 1 [file ijms-26-11442-s001.zip › ijms-3986418-supplementary/Supplementary Tables/Table S4.CLC information for other species.xlsx]

## Sheet: Sheet1
Table S4.CLC information for other species
species	gene name	gene id
Arabidopsis thaliana	ATCLC-a	834090
	ATCLC-b	822336
	ATCLC-c	835052
	ATCLC-d	832693
	ATCLC-e	829696
	ATCLC-f	842011
	ATCLC-g	833300
Medicago truncatula	MtCLC-a	11427694
	MtCLC-b	25497844
	MtCLC-c	11412647
	MtCLC-d	11437915
	MtCLC-e	11425304
	MtCLC-f	25488515
	MtCLC-g	11442878
Oryza sativa	OsCLC-b	4352132
	OsCLC-c	4329678
	OsCLC-d	4333804
	OsCLC-e	9267257
	OsCLC-f	4345939
	OsCLC-g	4345218
Lotus japonicus	LjCLC-a	130729692
	LjCLC-c	130714648
	LjCLC-d	130741405
	LjCLC-e	130732822
	LjCLC-f	130745536
	LjCLC-g	130711449
Cicer arietinum	CaCLC-b	101514756
	CaCLC-c	101499065
	CaCLC-d	101507027
	CaCLC-e	101507027
	CaCLC-f	101507027
	CaCLC-g	101507027
Glycine max	GmCLC1	778094
	GmCLC-b	100778395
	GmCLC-c	100809070
	GmCLC-d	100811908
	GmCLC-e	100812959
	GmCLC-f	100777943
	GmCLC-g	100817901
