# Supplementary material for: Genome-Wide Identification and Functional Divergence of the Chloride Channel (CLC) Gene Family in Autotetraploid Alfalfa (Medicago sativa L.)
Source: Int J Mol Sci. 2025 Nov 26;26(23):11442. doi: 10.3390/ijms262311442 (PMC12692330; doi:10.3390/ijms262311442)
Supplement: Supplementary file 1 [file ijms-26-11442-s001.zip › ijms-3986418-supplementary/Supplementary Tables/Table S5.Detailed information on the Ka, Ks, and KaKs ratio in Medicago sativa.xlsx]

## Sheet: Sheet1
Table S5.Detailed information on the Ka, Ks, and Ka/Ks ratio in Medicago sativa
Gene1	Gene2	Ka	Ks	Ka/Ks	Duplicated Type
MsCLC1	MsCLC2	0	0.0017	0	WGD or Segmental
MsCLC1	MsCLC3	0.0011	0.0017	0.65
MsCLC1	MsCLC4	0	0	NaN
MsCLC2	MsCLC3	0.0011	0	NaN
MsCLC2	MsCLC4	0	0.0017	0
MsCLC3	MsCLC4	0.0011	0.0017	0.65
MsCLC5	MsCLC6	0.004	0.0366	0.11
MsCLC5	MsCLC7	0.0034	0.031	0.11
MsCLC5	MsCLC8	0.0052	0.0597	0.08
MsCLC6	MsCLC7	0.0005	0.031	0.01
MsCLC6	MsCLC8	0.0046	0.0538	0.08
MsCLC7	MsCLC8	0.004	0.0616	0.06
MsCLC9	MsCLC12	0.0013	0.0063	0.21
MsCLC9	MsCLC14	0.0011	0.0088	0.12
MsCLC10	MsCLC13	0.0006	0.0036	0.16
MsCLC10	MsCLC11	0.0036	0.009	0.4
MsCLC10	MsCLC15	0.0012	0.0072	0.16
MsCLC11	MsCLC13	0.003	0.0128	0.24
MsCLC11	MsCLC15	0.0024	0.0146	0.16
MsCLC12	MsCLC14	0.0006	0.0021	0.32
MsCLC13	MsCLC15	0.0006	0.0036	0.16
MsCLC16	MsCLC19	0.0053	0.0657	0.08
MsCLC16	MsCLC21	0.0142	0.0986	0.14
MsCLC16	MsCLC23	0.0062	0.1047	0.06
MsCLC17	MsCLC20	0.0005	0.0193	0.02
MsCLC17	MsCLC22	0	0	NaN
MsCLC17	MsCLC24	0.0016	0.0597	0.02
MsCLC18	MsCLC20	0.0005	0.0176	0.03
MsCLC18	MsCLC22	0	0.0052	0
MsCLC18	MsCLC24	0.0016	0.0578	0.02
MsCLC19	MsCLC21	0.0153	0.0957	0.16
MsCLC19	MsCLC23	0.0064	0.0954	0.06
MsCLC20	MsCLC22	0.0005	0.0193	0.02
MsCLC20	MsCLC24	0.0022	0.0503	0.04
MsCLC22	MsCLC24	0.0016	0.0597	0.02
MsCLC21	MsCLC23	0.0172	0.1073	0.16
MsCLC25	MsCLC26	0.0079	0.0107	0.74
MsCLC25	MsCLC27	0.0071	0.008	0.88
MsCLC26	MsCLC27	0	0.0019	0
MsCLC28	MsCLC31	0.0073	0.0118	0.61
MsCLC28	MsCLC33	0	0.0036	0
MsCLC29	MsCLC31	0	0.0035	0
MsCLC29	MsCLC33	0.0073	0.0118	0.61
MsCLC30	MsCLC32	0.0061	0.0249	0.24
MsCLC31	MsCLC33	0.0073	0.0081	0.89
	Note: NaN means that result can’t be caculated, the gene has a synonymous mutation or the evolutionary distantce is too far
