# Supplementary material for: Genome-Wide Identification and Functional Divergence of the Chloride Channel (CLC) Gene Family in Autotetraploid Alfalfa (Medicago sativa L.)
Source: Int J Mol Sci. 2025 Nov 26;26(23):11442. doi: 10.3390/ijms262311442 (PMC12692330; doi:10.3390/ijms262311442)
Supplement: Supplementary file 1 [file ijms-26-11442-s001.zip › ijms-3986418-supplementary/Supplementary Tables/Table S6.Collinearity gene pairs of CLC family genes between Medicago sativa and other six species.xlsx]

## Sheet: Sheet1
Table S6.Collinearity gene pairs of CLC family genes between Medicago sativa and other six species
Medicago sativa_gene_ID	Arabidopsis thaliana_gene_ID
MS.gene56269.t1	AT1G55620.2
MS.gene009472.t1	AT1G55620.2
MS.gene63524.t1	AT1G55620.2
MS.gene51637.t1	AT1G55620.2
MS.gene074085.t1	AT3G27170.1
MS.gene074085.t1	AT5G40890.1
MS.gene55510.t1	AT3G27170.1
MS.gene55510.t1	AT5G40890.1
MS.gene47151.t1	AT3G27170.1
MS.gene47151.t1	AT5G40890.1
MS.gene74439.t1	AT3G27170.1
MS.gene79182.t1	AT3G27170.1
MS.gene62509.t1	AT3G27170.1
MS.gene040402.t1	AT3G27170.1
Medicago sativa_gene_ID	Medicago truncatula_gene_ID
MS.gene00580.t1	Medtr2g005410.1
MS.gene047240.t1	Medtr2g005410.1
MS.gene002007.t1	Medtr2g005410.1
MS.gene072099.t1	Medtr2g005410.1
MS.gene56269.t1	Medtr3g009530.1
MS.gene009472.t1	Medtr3g009530.1
MS.gene63524.t1	Medtr3g009530.1
MS.gene51637.t1	Medtr3g009530.1
MS.gene92312.t1	Medtr5g005990.1
MS.gene001193.t1	Medtr5g099290.5
MS.gene65385.t1	Medtr5g099280.1
MS.gene024889.t1	Medtr5g005990.1
MS.gene75806.t1	Medtr5g099290.5
MS.gene000135.t1	Medtr5g005990.1
MS.gene074503.t1	Medtr5g099290.5
MS.gene83262.t1	Medtr6g065650.1
MS.gene074085.t1	Medtr6g023770.1
MS.gene55510.t1	Medtr6g023770.1
MS.gene93635.t1	Medtr6g065650.1
MS.gene47151.t1	Medtr6g023770.1
MS.gene042799.t1	Medtr6g065650.1
MS.gene062649.t1	Medtr6g065650.1
MS.gene74439.t1	Medtr6g023770.1
MS.gene79182.t1	Medtr6g023770.1
MS.gene79182.t1	Medtr7g029345.1
MS.gene62509.t1	Medtr7g029345.1
MS.gene040402.t1	Medtr7g029345.1
MS.gene012797.t1	Medtr4g134730.1
MS.gene036703.t1	Medtr4g115640.1
MS.gene95045.t1	Medtr4g134730.1
MS.gene58021.t1	Medtr4g115640.1
MS.gene042042.t1	Medtr4g134730.1
MS.gene43486.t1	Medtr4g134730.1
Medicago sativa_gene_ID	Glycine max_gene_ID
MS.gene56269.t1	Glyma.04G114800.1
MS.gene56269.t1	Glyma.06G320900.1
MS.gene009472.t1	Glyma.04G114800.1
MS.gene009472.t1	Glyma.04G114800.1
MS.gene63524.t1	Glyma.04G114800.1
MS.gene63524.t1	Glyma.06G320900.1
MS.gene51637.t1	Glyma.04G114800.1
MS.gene51637.t1	Glyma.06G320900.1
MS.gene92312.t1	Glyma.01G239000.1
MS.gene92312.t1	Glyma.11G004600.4
MS.gene001193.t1	Glyma.14G000500.1
MS.gene65385.t1	Glyma.02G312000.1
MS.gene65385.t1	Glyma.14G000500.1
MS.gene024889.t1	Glyma.01G239000.1
MS.gene024889.t1	Glyma.11G004600.4
MS.gene75806.t1	Glyma.14G000500.1
MS.gene000135.t1	Glyma.01G239000.1
MS.gene000135.t1	Glyma.11G004600.4
MS.gene074503.t1	Glyma.14G000500.1
MS.gene074085.t1	Glyma.05G077100.1
MS.gene83262.t1	Glyma.09G157900.6
MS.gene83262.t1	Glyma.16G208400.15
MS.gene074085.t1	Glyma.16G057600.1
MS.gene074085.t1	Glyma.19G089800.1
MS.gene55510.t1	Glyma.05G077100.1
MS.gene93635.t1	Glyma.09G157900.6
MS.gene93635.t1	Glyma.16G208400.15
MS.gene55510.t1	Glyma.16G057600.1
MS.gene55510.t1	Glyma.19G089800.1
MS.gene47151.t1	Glyma.05G077100.1
MS.gene042799.t1	Glyma.09G157900.6
MS.gene042799.t1	Glyma.16G208400.15
MS.gene47151.t1	Glyma.16G057600.1
MS.gene47151.t1	Glyma.19G089800.1
MS.gene74439.t1	Glyma.05G077100.1
MS.gene062649.t1	Glyma.09G157900.6
MS.gene062649.t1	Glyma.16G208400.15
MS.gene74439.t1	Glyma.16G057600.1
MS.gene79182.t1	Glyma.16G057600.1
MS.gene79182.t1	Glyma.19G089800.1
Medicago sativa_gene_ID	Lotus japonicus_gene_ID
MS.gene009472.t1	Lj3g0024046.1
MS.gene63524.t1	Lj3g0024046.1
MS.gene51637.t1	Lj3g0024046.1
MS.gene92312.t1	Lj1g0009867.1
MS.gene024889.t1	Lj1g0009867.1
MS.gene000135.t1	Lj1g0009867.1
MS.gene074085.t1	Lj1g0013949.1
MS.gene83262.t1	Lj2g0026816.1
MS.gene55510.t1	Lj1g0013949.1
MS.gene93635.t1	Lj2g0026816.1
MS.gene47151.t1	Lj1g0013949.1
MS.gene042799.t1	Lj2g0026816.1
MS.gene74439.t1	Lj1g0013949.1
MS.gene062649.t1	Lj2g0026816.1
MS.gene79182.t1	Lj1g0013949.1
MS.gene62509.t1	Lj1g0013949.1
MS.gene040402.t1	Lj1g0013949.1
MS.gene012797.t1	Lj4g0016098.1
MS.gene036703.t1	Lj4g0015865.1
MS.gene95045.t1	Lj4g0016098.1
MS.gene58021.t1	Lj4g0015865.1
MS.gene042042.t1	Lj4g0016098.1
MS.gene43486.t1	Lj4g0016098.1
Medicago sativa_gene_ID	Cicer arietinum_gene_ID
MS.gene00580.t1	Ca_00015
MS.gene047240.t1	Ca_00015
MS.gene002007.t1	Ca_00015
MS.gene072099.t1	Ca_00015
MS.gene56269.t1	Ca_20511
MS.gene63524.t1	Ca_20511
MS.gene51637.t1	Ca_20511
MS.gene001193.t1	Ca_09839
MS.gene92312.t1	Ca_11882
MS.gene65385.t1	Ca_09838
MS.gene75806.t1	Ca_09839
MS.gene024889.t1	Ca_11882
MS.gene074503.t1	Ca_09839
MS.gene000135.t1	Ca_11882
MS.gene83262.t1	Ca_18433
MS.gene93635.t1	Ca_18433
MS.gene042799.t1	Ca_18433
MS.gene062649.t1	Ca_18433
MS.gene012797.t1	Ca_18188
MS.gene95045.t1	Ca_18188
MS.gene036703.t1	Ca_06710
MS.gene58021.t1	Ca_06710
MS.gene43486.t1	Ca_18188
Medicago sativa_gene_ID	Oryza sativa_gene_ID
MS.gene56269.t1	LOC_Os02g48880.1
MS.gene51637.t1	LOC_Os02g48880.1
MS.gene56269.t1	LOC_Os08g38980.1
MS.gene63524.t1	LOC_Os08g38980.1
MS.gene51637.t1	LOC_Os08g38980.1
MS.gene036703.t1	LOC_Os08g20570.1
