# Supplementary material for: Genome-Wide Identification and Functional Divergence of the Chloride Channel (CLC) Gene Family in Autotetraploid Alfalfa (Medicago sativa L.)
Source: Int J Mol Sci. 2025 Nov 26;26(23):11442. doi: 10.3390/ijms262311442 (PMC12692330; doi:10.3390/ijms262311442)
Supplement: Supplementary file 1 [file ijms-26-11442-s001.zip › ijms-3986418-supplementary/Supplementary Tables/Table S7. Three conserved regions of MdCLCs.xlsx]

## Sheet: Sheet1
Table S7. Three conserved regions of MsCLCs
Protein name	GxGIPE (I)	GKxGPxxH (II)	PxxGxLF (III)	Predicted functio	Anion selectivity
MsCLC1	GSGIPE	GKEGPMVH	PVGGVLFALEE	Antiporter	Cl-
MsCLC2	GSGIPE	GKEGPMVH	PVGGVLFALEE	Antiporter	Cl-
MsCLC3	GSGIPE	GKEGPMVH	PVGGVLFALEE	Antiporter	Cl-
MsCLC4	GSGIPE	GKEGPMVH	PVGGVLFALEE	Antiporter	Cl-
MsCLC5	/	GPEGPSVD	AVAGCFFAIET	Channel	/
MsCLC6	/	GPEGPSVD	AVAGCFFAIET	Channel	/
MsCLC7	/	GPEGPSVD	AVAGCFFAIET	Channel	/
MsCLC8	/	GPEGPSVD	AVAGCFFAIET	Channel	/
MsCLC9	GSGIPE	GKEGPMVH	PVGGVLFALEE	Antiporter	Cl-
MsCLC10	/	GPEGPSVD	AVAGCFFAVES	Channel	/
MsCLC11	/	GPEGPSVD	AVAGCFFAVES	Channel	/
MsCLC12	GSGIPE	GKEGPMVH	PVGGVLFALEE	Antiporter	Cl-
MsCLC13	/	GPEGPSVD	AVAGCFFAVES	Channel	/
MsCLC14	GSGIPE	GKEGPMVH	PVGGVLFALEE	Antiporter	Cl-
MsCLC15	/	GPEGPSVD	AVAGCFFAVES	Channel	/
MsCLC16	GPGIPE	GKEGPLVH	PVGGVLFSLEE	Antiporter	NO3-
MsCLC17	GSGIPE	GKEGPMVH	PVGGVLFALEE	Antiporter	Cl-
MsCLC18	GSGIPE	GKEGPMVH	PVGGVLFALEE	Antiporter	Cl-
MsCLC19	GPGIPE	GKEGPLVH	PVGGVLFSLEE	Antiporter	NO3-
MsCLC20	GSGIPE	GKEGPMVH	PVGGVLFALEE	Antiporter	Cl-
MsCLC21	GPGIPE	GKEGPLVH	PVGGVLFSLEE	Antiporter	NO3-
MsCLC22	GSGIPE	GKEGPMVH	PVGGVLFALEE	Antiporter	Cl-
MsCLC23	GPGIPE	GKEGPLVH	PVGSVLFSLEE	Antiporter	NO3-
MsCLC24	GSGIPE	GKEGPMVH	PVGGVLFALEE	Antiporter	Cl-
MsCLC25	GPGIPE	GKEGPLVH	/	Channel	NO3-
MsCLC26	GPGIPE	GKEGPLVH	PVGGVLFALEE	Antiporter	NO3-
MsCLC27	GPGIPE	GKEGPLVH	PVGGVLFALEE	Antiporter	NO3-
MsCLC28	GSGIPE	GKEGPMVH	PVGGVLFALEE	Antiporter	Cl-
MsCLC29	GSGIPE	GKEGPMVH	PVGGVLFALEE	Antiporter	Cl-
MsCLC30	GSGISE	GKAGPMVH	PVGGVLFALEE	Channel	Cl-
MsCLC31	GSGIPE	GKEGPMVH	PVGGVLFALEE	Antiporter	Cl-
MsCLC32	GSGISE	GKAGPMVH	PVGGVLFALEE	Channel	Cl-
MsCLC33	GSGIPE	GKEGPMVH	PVGGVLFALEE	Antiporter	Cl-
MsCLC34	GSGIPE	GKEGPMVH	PVGGVLFALEE	Antiporter	Cl-
MsCLC35	GSGIPE	GKEGPMVH	PVGGVLFALEE	Antiporter	Cl-
