# Supplementary material for: Genome-Wide Identification and Functional Divergence of the Chloride Channel (CLC) Gene Family in Autotetraploid Alfalfa (Medicago sativa L.)
Source: Int J Mol Sci. 2025 Nov 26;26(23):11442. doi: 10.3390/ijms262311442 (PMC12692330; doi:10.3390/ijms262311442)
Supplement: Supplementary file 1 [file ijms-26-11442-s001.zip › ijms-3986418-supplementary/Supplementary Tables/Table S8.primer list.xlsx]

## Sheet: Sheet1
Table S8.primer list
Primer	Forward primer (5’-3’)	Reverse primer (5’-3’)
qMsCLC1	CCACCTCTGCTAACGCCG	CCCGTAAGAAGCTCCGGC
qMsCLC8	TGCTGTTGCACAACCCCA	CCCAACAGCCCCCATGAG
qMsCLC14	GGGTGTGCAGCTGGAGTT	TTCGCACCACAACAGCCA
qMsCLC15	TCCCAGCGTCGACATTGG	CCAGCAACGGCAGCATTG
qMsCLC18	TTCTTGCCCCAACCACCC	CCGCCCTGGCCCAAAATA
qMsCLC27	AGCAACCTGGTGGCGAAG	TGCACCGAAAAGGCCACA
qMsCLC30	ACAGGTGCATGTGTGGCA	CCCAGCTGCTGATCCACA
qMsACTIN	GACAATGGAACTGGAATGG	CAATACCGTGCTCAATGG
pCAMBIA1300-CLC18	ggacagggtacccggggatccATGGCGTCATCAGGTGAAGTTG	caccatggtactagtgtcgacGTGCCATTTGTGATGCTTGATG
